# Supplementary material for: Facile Transfer of Spray-Coated Ultrathin AgNWs Composite onto the Skin for Electrophysiological Sensors
Source: Nanomaterials (Basel). 2023 Aug 31;13(17):2467. doi: 10.3390/nano13172467 (PMC10489915; doi:10.3390/nano13172467)
Supplement: Supplementary file 1 [file nanomaterials-13-02467-s001.zip]

Archive with 1 entries (1 files):
- nanomaterials-2565385-supplementary.pdf
